# Supplementary material for: The coenzyme thiamine diphosphate displays a daily rhythm in the Arabidopsis nucleus
Source: Commun Biol. 2020 May 5;3:209. doi: 10.1038/s42003-020-0927-z (PMC7200797; doi:10.1038/s42003-020-0927-z)
Supplement: Supplementary file 2 — Supplementary Data 1 [file 42003_2020_927_MOESM2_ESM.xlsx]

## Sheet: Fig. 2
B1 VITAMER EXXPERIMENT DATA																																					METABOLITE EXPERIMENT DATA
LD																																					Col-0 (Relative to Col-0 + 0 µM thiamine treatment)
Col-0																																						0.000015 µM Thiamine		0.00015 µM Thiamine		0.0015 µM Thiamine		0.015 µM Thiamine		0.15 µM Thiamine		1.5 µM Thiamine
TDP (pmol mg FW-1)																																					Metabolite name	Log2 (Fold Change)	Adj p-value (BH)	Log2 (Fold Change)	Adj p-value (BH)	Log2 (Fold Change)	Adj p-value (BH)	Log2 (Fold Change)	Adj p-value (BH)	Log2 (Fold Change)	Adj p-value (BH)	Log2 (Fold Change)	Adj p-value (BH)
Time (h)	0 µM Thiamine					0.000015 µM Thiamine					0.00015 µM Thiamine					0.0015 µM Thiamine					0.015 µM Thiamine					0.15 µM Thiamine					1.5 µM Thiamine						N-Acetylimidazole	0.147977	0.592023	-0.145101	0.65257	0.291971	0.642883	0.279793	0.685825	0.101386	0.596758	-0.0617333	0.733415
	Replicate 1	Replicate 2	Replicate 3	Mean	SE	Replicate 1	Replicate 2	Replicate 3	Mean	SE	Replicate 1	Replicate 2	Replicate 3	Mean	SE	Replicate 1	Replicate 2	Replicate 3	Mean	SE	Replicate 1	Replicate 2	Replicate 3	Mean	SE	Replicate 1	Replicate 2	Replicate 3	Mean	SE	Replicate 1	Replicate 2	Replicate 3	Mean	SE		Ornithine	-0.406497	0.348123	-0.662041	0.556945	-0.697706	0.569174	-0.0740596	0.962463	-0.360101	0.320536	-0.73227	0.0261684
8	1.19171	1.33873	2.07357	1.53467	0.222719	1.42612	1.44507	1.45877	1.44332	0.00772758	1.10639	1.33328	1.15832	1.19933	0.0560366	1.28934	0.691798	0.891004	0.95738	0.143425	0.718676	1.6205	1.26844	1.20254	0.214258	0.806945	0.850433	0.675202	0.777527	0.0430129	1.78888	1.63921	2.2652	1.89776	0.154099		Mevalonate	-0.250396	0.470231	-0.24895	0.574838	-0.257088	0.569174	-0.148346	0.897075	-0.279271	0.389444	-0.319854	0.108739
thic																																					Methylxanthine	-0.199792	0.578173	-0.27157	0.574838	-0.100404	0.7752	-0.143301	0.917309	-0.231828	0.46797	-0.422117	0.15076
Time (h)	0 µM Thiamine					0.000015 µM Thiamine					0.00015 µM Thiamine					0.0015 µM Thiamine					0.015 µM Thiamine					0.15 µM Thiamine					1.5 µM Thiamine						Acetyl-Glu-semialdehyde	-0.395272	0.441692	-0.165467	0.669812	-0.336931	0.569174	-0.187421	0.907771	-0.432285	0.335192	-0.499137	0.106353
	Replicate 1	Replicate 2	Replicate 3	Mean	SE	Replicate 1	Replicate 2	Replicate 3	Mean	SE	Replicate 1	Replicate 2	Replicate 3	Mean	SE	Replicate 1	Replicate 2	Replicate 3	Mean	SE	Replicate 1	Replicate 2	Replicate 3	Mean	SE	Replicate 1	Replicate 2	Replicate 3	Mean	SE	Replicate 1	Replicate 2	Replicate 3	Mean	SE		Arginine	-0.346345	0.344791	-0.704367	0.455246	-0.661806	0.569174	0.0144551	0.995142	-0.274189	0.318019	-0.680025	0.013577
8	0.324709	0.376876	0.438036	0.379874	0.0267395	0.170407	0.155221	0.188658	0.171429	0.00789207	0.204032	0.199416	0.185677	0.196375	0.00450095	0.261596	0.22291	0.245564	0.243357	0.00916286	0.315781	0.309381	0.301414	0.308858	0.00339303	1.44391	1.09913	1.21495	1.25267	0.0827121	1.84259	1.97489	2.03242	1.94997	0.0458861		Citrulline	-0.680769	0.348238	-0.598807	0.574838	-0.738925	0.569174	-0.353054	0.784352	-0.529758	0.328786	-0.724698	0.0553147
																																					Tryptophan	0.0360346	0.475789	-0.0119851	0.860151	-0.0335916	0.575043	0.0735875	0.656263	-0.0470343	0.335192	-0.0268652	0.62336
																																					Glucarate	-0.0469529	0.625663	-0.229806	0.534182	0.0934158	0.634067	0.00858276	0.995142	-0.0868977	0.328786	-0.14331	0.211447
																																					Octadecatrienoic acid	-0.264059	0.316371	0.164297	0.595967	-0.168756	0.589373	-0.153211	0.685825	-0.467122	0.118555	-0.299263	0.0957457
																																					Disaccharide	-0.250448	0.316371	0.184999	0.574838	-0.0150709	0.937733	-0.210671	0.685825	-0.461455	0.118555	-0.339012	0.011883
																																					O-Sinapoyl-beta-hexose	-0.431935	0.370399	-0.370081	0.574838	-0.62111	0.569174	-0.0139363	0.995142	-0.38764	0.328786	-0.567661	0.0539893
																																					alpha-Tocopherol	0.000603652	0.994575	0.138158	0.574838	-0.0223056	0.928602	0.296225	0.450973	0.104761	0.414636	-0.0897771	0.546651
																																					Zeaxanthin	-0.329062	0.348123	0.140634	0.657524	-0.121477	0.833081	-0.0979819	0.91158	-0.403837	0.280415	-0.221426	0.179562
																																					Plastoquinone-9	0.167462	0.541548	0.130956	0.534182	0.322254	0.569174	0.520852	0.325623	0.324948	0.210835	0.0557496	0.39252
																																					Plastoquinol-9	0.130443	0.672396	0.215715	0.356562	0.283632	0.569174	0.544565	0.136177	0.235558	0.26941	-0.0121078	0.894133
																																					3-Demethylubiquinone-9	-0.120022	0.470231	0.0719523	0.695934	-0.180692	0.569174	0.181036	0.418799	-0.0295191	0.706506	-0.11845	0.40928
																																					Pheophytin A	-0.0171221	0.893027	0.254402	0.55058	0.0259808	0.934137	0.221518	0.463313	0.010699	0.875874	-0.0212593	0.860751
																																					thic (Relative to thic + 0 µM thiamine treatment)
																																						0.000015 µM Thiamine		0.00015 µM Thiamine		0.0015 µM Thiamine		0.015 µM Thiamine		0.15 µM Thiamine		1.5 µM Thiamine
																																					Metabolite name	Log2 (Fold Change)	Adj p-value (BH)	Log2 (Fold Change)	Adj p-value (BH)	Log2 (Fold Change)	Adj p-value (BH)	Log2 (Fold Change)	Adj p-value (BH)	Log2 (Fold Change)	Adj p-value (BH)	Log2 (Fold Change)	Adj p-value (BH)
																																					N-Acetylimidazole	0.133252	0.85713	-0.00886617	0.993087	1.06508	0.0957851	0.700816	0.0793901	0.694642	0.0346663	0.942169	0.00795528
																																					Ornithine	0.143882	0.663141	0.111201	0.763007	0.377797	0.201232	0.603378	0.0287187	0.893235	0.0427111	0.574882	0.00378544
																																					Mevalonate	0.153303	0.486531	0.15465	0.750492	0.7182	0.143663	0.315222	0.0202106	0.357648	0.0704876	0.519871	0.00378544
																																					Methylxanthine	-0.0358351	0.868465	-0.0267707	0.943707	0.281801	0.22278	0.59367	0.00718157	0.51268	0.0590759	0.622905	0.00458269
																																					Acetyl-Glu-semialdehyde	0.139977	0.638686	0.148402	0.679261	0.602633	0.130376	0.524906	0.0192529	0.663207	0.054883	0.502738	0.00440461
																																					Arginine	0.140675	0.699266	0.173023	0.694832	0.408919	0.192855	0.6173	0.0202106	0.9021	0.0402476	0.558754	0.00570531
																																					Citrulline	0.106164	0.486531	-0.0150702	0.948004	0.252327	0.201232	0.513802	0.0186282	0.845727	0.0509763	0.641884	0.00570531
																																					Tryptophan	0.819037	0.447748	0.52536	0.694832	-0.447054	0.173425	-0.809871	0.00620369	-0.820288	0.0125912	-0.848111	0.00570531
																																					Glucarate	0.124976	0.762988	-0.0256017	0.954743	0.646703	0.0480719	0.509505	0.0110197	0.537256	0.0553375	0.663529	0.00378544
																																					Octadecatrienoic acid	-0.149007	0.566191	-0.10644	0.750492	0.413	0.15385	0.614305	0.0212326	0.52095	0.0321416	0.601586	0.00474665
																																					Disaccharide	-0.0500256	0.486531	-0.0952609	0.5038	0.324194	0.0480719	0.664666	0.0298311	0.613136	0.00243417	0.604448	0.0367646
																																					O-Sinapoyl-beta-hexose	0.136842	0.868465	0.0741837	0.883484	0.853505	0.161219	0.70096	0.0806736	0.661626	0.0715011	0.797046	0.00636867
																																					alpha-Tocopherol	0.330847	0.486531	0.166532	0.679261	0.619456	0.0480719	0.892777	0.0202106	0.882356	0.00052054	0.828368	0.00378544
																																					Zeaxanthin	0.291122	0.486531	0.0918601	0.679261	0.841394	0.0836037	1.03959	0.0186282	0.95547	0.0265618	1.09403	0.00859144
																																					Plastoquinone-9	-0.0793056	0.516401	-0.0345596	0.82183	0.100867	0.22278	0.910753	0.0440321	1.0319	0.0186382	0.640615	0.00458269
																																					Plastoquinol-9	-0.0053889	0.979282	-0.0502359	0.679261	0.524914	0.168141	1.57821	0.128347	1.32549	0.00141116	1.03038	0.00474665
																																					3-Demethylubiquinone-9	-0.0134342	0.979282	-0.0410496	0.857323	0.502662	0.134507	0.91834	0.00032053	0.929866	0.000445863	0.737647	0.00378544
																																					Pheophytin A	-0.0638146	0.613688	-0.0158344	0.956884	0.437206	0.100715	0.676599	0.0212296	0.774907	0.0194846	0.623725	0.00570531

## Sheet: Fig. 3
GENE EXPRESSION EXPERIMENT DATA
Col-0
NCS1/PLUTO (Relative abundance to PDF2)
Siliques					Flowers					Roots					Stem					Cotyledons					Cauline leaves					Rosette (14 DAG)					Rosette (21 DAG)					Rosette (36 DAG)
Replicate 1	Replicate 2	Replicate 3	Mean	SE	Replicate 1	Replicate 2	Replicate 3	Mean	SE	Replicate 1	Replicate 2	Replicate 3	Mean	SE	Replicate 1	Replicate 2	Replicate 3	Mean	SE	Replicate 1	Replicate 2	Replicate 3	Mean	SE	Replicate 1	Replicate 2	Replicate 3	Mean	SE	Replicate 1	Replicate 2	Replicate 3	Mean	SE	Replicate 1	Replicate 2	Replicate 3	Mean	SE	Replicate 1	Replicate 2	Replicate 3	Mean	SE
1.48172	0.634674	1.11546	1.07728	0.245265	5.00204	0.391369	1.36628	2.25323	1.40292	46.2333	31.4698	32.1113	36.6048	4.81781	4.01297	0.531884	1.02321	5.46627	1.26816	7.75823	3.3796	5.26097	1.37716	0.387573	1	2.15222	0.979274	1.85602	1.08776	5.21064	0.515521	1.63777	2.45464	1.41557	3.54682	1.39527	3.07643	2.67284	0.653059	3.11792	1.82508	2.89407	2.61236	0.398908

## Sheet: Fig. 4
GENE EXPRESSION EXPERIMENT DATA
NCS1/PLUTO (Relative abundance to PDF2)
Col-0					ncs-1
Replicate 1	Replicate 2	Replicate 3	Mean	SE	Replicate 1	Replicate 2	Replicate 3	Mean	SE
0.960424	1.04923	0.99035	1	0.0260848	9.52268e-05	2.93149e-05	0.000245249	0.000123263	6.38915e-05

## Sheet: Fig. 5
GENE EXPRESSION EXPERIMENT DATA
LL
Col-0
Zeitgeber time (h)	THI1 (Relative abundance to UBC21)					THIC (Relative abundance to UBC21)					TH1 (Relative abundance to UBC21)					TH2 (Relative abundance to UBC21)					TPK1 (Relative abundance to UBC21)					TPK2 (Relative abundance to UBC21)					TPC1 (Relative abundance to UBC21)					TPC2 (Relative abundance to UBC21)					NCS1/PLUTO (Relative abundance to UBC21)					CCA1 (Relative abundance to UBC21)
	Replicate 1	Replicate 2	Replicate 3	Mean	SE	Replicate 1	Replicate 2	Replicate 3	Mean	SE	Replicate 1	Replicate 2	Replicate 3	Mean	SE	Replicate 1	Replicate 2	Replicate 3	Mean	SE	Replicate 1	Replicate 2	Replicate 3	Mean	SE	Replicate 1	Replicate 2	Replicate 3	Mean	SE	Replicate 1	Replicate 2	Replicate 3	Mean	SE	Replicate 1	Replicate 2	Replicate 3	Mean	SE	Replicate 1	Replicate 2	Replicate 3	Mean	SE	Replicate 1	Replicate 2	Replicate 3	Mean
24	1.20964	1.45007	0.690228	1.11665	0.224221	1.04791	1.62298	0.737555	1.13615	0.259378	0.649056	1.04693	0.467166	0.721049	0.17119	0.674014	0.624604	0.988193	0.76227	0.113858	1.19976	1.63102	2.4169	1.74923	0.356295	0.753709	1.27296	1.47564	1.16744	0.214978	1.20027	1.26379	1.1321	1.19872	0.038022	0.50305	0.363115	1.75971	0.875293	0.444052	1.27076	1.57058	0.643263	1.16153	0.273206	0.989255	0.896358	0.653841	0.846485
28	0.502427	0.808073	0.249333	0.519944	0.161532	0.443503	0.729273	0.383083	0.51862	0.106761	0.949396	0.88091	0.548744	0.793017	0.123726	0.955341	1.38674	0.864868	1.06899	0.161013	0.843439	0.722821	1.95115	1.17247	0.390892	1.05655	1.54315	1.75826	1.45265	0.207559	0.405239	0.495295	0.559992	0.486842	0.044873	0.454297	0.573947	2.85908	1.29577	0.782414	0.524845	0.636471	0.80265	0.654655	0.080709	0.982899	0.641728	0.52058	0.715069
32	0.668533	0.703427	0.647294	0.673085	0.016363	2.061	2.05426	1.73881	1.95136	0.106292	0.561689	0.558761	0.382388	0.500946	0.059285	0.742569	0.95792	0.922817	0.874435	0.066707	1.01954	0.977024	1.61842	1.20499	0.207077	1.44034	1.05505	1.20736	1.23425	0.112032	0.237822	0.400702	0.651356	0.42996	0.12027	0.725915	0.556015	2.0609	1.11428	0.475845	0.080326	0.137539	0.095757	0.104541	0.01709	0.0527651	0.0611348	0.0283779	0.047426
36	0.855519	1.21534	1.04745	1.03943	0.103947	2.76179	2.89969	3.57294	3.07814	0.25058	0.77037	0.731181	0.464162	0.655238	0.096205	1.07326	1.211	1.19699	1.16042	0.043765	1.42575	1.70958	0.920017	1.35178	0.230909	1.25084	1.58803	1.59718	1.47868	0.113952	0.212926	0.219761	0.575608	0.336098	0.119771	0.632275	0.595497	2.24982	1.1592	0.545414	0.116292	0.156361	0.143355	0.138669	0.011802	0.0267451	0.0180324	0.000280851	0.015019
40	1.22118	1.21814	0.906652	1.11532	0.104339	2.41922	2.81213	2.30261	2.51132	0.154123	0.664268	0.374998	0.59589	0.545052	0.087288	0.689013	1.05317	1.34365	1.02861	0.189375	1.60635	1.2429	1.4529	1.43405	0.105342	0.941312	1.20467	0.947381	1.03112	0.086792	0.441982	0.282946	0.776435	0.500454	0.145427	0.611829	0.678614	1.64583	0.978759	0.334094	0.492748	0.28883	0.409818	0.397132	0.059207	0.0248453	0.0126255	0.00497376	0.014148
44	0.984956	0.805471	1.16752	0.985984	0.104517	2.26738	2.47974	2.86116	2.53609	0.17371	0.770736	0.580982	0.721525	0.691081	0.056853	1.16338	0.775716	1.06159	1.00023	0.116038	1.42498	0.877334	0.866728	1.05635	0.184341	0.758767	0.399445	1.2611	0.806439	0.249879	0.827157	0.683513	1.07124	0.860637	0.113172	0.445833	0.631731	1.83733	0.971633	0.436165	0.674884	0.651981	0.909032	0.745299	0.082133	0.123292	0.0405589	0.182535	0.115462
48	0.505913	0.341426	0.543031	0.463457	0.061949	0.849395	0.431162	1.01398	0.764845	0.173475	0.589844	0.532308	0.613983	0.578712	0.024226	0.747236	0.778114	1.16302	0.896122	0.133745	0.807497	0.632995	0.623082	0.687858	0.059888	0.946735	0.687534	1.54224	1.05883	0.253018	0.506921	0.709109	1.06706	0.761031	0.163769	0.366152	0.620005	2.09528	1.02714	0.53907	0.90785	1.49892	0.757215	1.05466	0.226344	1.10956	1.20799	0.578205	0.965253
52	0.328398	0.598544	0.731362	0.552768	0.118556	0.365135	0.815298	0.702097	0.62751	0.135196	0.456383	0.66995	0.493364	0.539899	0.065896	0.727355	0.878098	1.34205	0.982502	0.184968	1.00932	0.942898	1.70131	1.21784	0.242492	1.74421	1.3552	2.24175	1.78039	0.256565	0.30566	0.459773	0.740477	0.50197	0.127282	0.329061	0.367181	1.31554	0.670592	0.322659	0.459193	0.376857	0.685512	0.507187	0.092276	0.117151	0.205859	0.30789	0.2103
56	0.437622	0.584323	0.533607	0.518517	0.043016	1.82457	2.70966	2.03829	2.19084	0.266644	0.385685	0.760865	0.584637	0.577062	0.108371	0.878467	1.04475	0.903838	0.942353	0.051722	0.620107	0.695331	0.749577	0.688338	0.037538	1.19815	1.47968	1.74059	1.47281	0.156626	0.263754	0.220505	0.758923	0.414394	0.172717	0.503186	0.629485	3.05021	1.39429	0.82876	0.153408	0.183019	0.125467	0.153965	0.016616	0.0456356	0.0371728	0.00599851	0.029602
60	0.923716	1.04279	0.498473	0.821658	0.165208	2.71272	2.54384	1.81823	2.35826	0.274381	0.855953	0.859521	0.805122	0.840199	0.017569	1.00464	1.31571	0.977273	1.09921	0.108539	1.45811	1.3945	1.28069	1.37776	0.051897	1.18001	1.47917	1.42068	1.35995	0.091542	0.395472	0.428399	0.555663	0.459845	0.048843	0.568452	0.859764	2.44083	1.28968	0.581685	0.501463	0.233289	0.263262	0.332671	0.084838	0.205943	0.0102717	0.0100551	0.100133
64	0.842372	0.911021	0.311729	0.688374	0.189362	2.17003	1.8846	1.68033	1.91165	0.142009	0.76669	0.5797	0.268766	0.538386	0.145215	1.18862	0.776615	1.06202	1.00909	0.121846	1.74005	1.31812	2.93606	1.42382	0.164169	0.455368	0.603731	0.959138	0.672746	0.149464	1.10502	0.814418	1.03263	0.984021	0.0873386	0.857529	0.496393	1.40453	0.919485	0.263981	0.530619	0.432366	0.703492	0.555492	0.079249	0.0243678	0.0290737	0.0137772	0.022406
68	0.827287	0.747207	0.90974	0.828078	0.046921	1.49812	1.9176	2.10191	1.83921	0.178649	1.05237	0.690832	0.435366	0.726188	0.178988	0.906937	1.06866	1.06856	1.01472	0.053891	1.74495	1.3225	1.204	1.72723	0.228731	1.08049	0.670281	1.1124	0.954388	0.142352	0.901061	0.800433	0.995599	0.899031	0.0563486	0.533605	0.844389	1.36514	0.914378	0.242581	1.01309	1.51877	1.02403	1.1853	0.166768	0.235748	0.325345	0.222934	0.261343
72	0.485752	0.547919	0.267827	0.433833	0.084921	0.724212	0.682009	0.995888	0.800703	0.09835	0.74375	0.497639	0.639721	0.627037	0.071329	0.918455	0.934123	1.18022	1.01093	0.084763	1.93397	1.6323	1.57429	1.71352	0.111489	1.53553	1.63743	1.26459	1.47918	0.111257	0.507267	0.702439	0.880701	0.696802	0.107838	0.788709	0.626858	3.60904	1.67487	0.968213	0.287499	0.200351	0.463573	0.317141	0.077418	1.01065	0.507032	0.210686	0.576123
76	0.466594	0.467906	0.510585	0.481695	0.01445	0.806455	0.955439	1.14443	0.968775	0.097793	0.744426	1.06793	0.473753	0.762037	0.17175	1.02191	1.05156	1.63981	1.23776	0.201209	1.28609	0.927727	1.72978	1.31453	0.23197	1.30221	1.58829	0.925687	1.27206	0.19187	0.367241	0.450621	0.870039	0.562634	0.155576	0.824395	0.555071	2.97137	1.45028	0.76451	0.296718	0.411147	0.138133	0.281999	0.079155	0.280134	0.103528	0.146995	0.176886
80	0.353194	0.532363	0.353194	0.412917	0.059723	2.14507	1.59868	1.00527	1.58301	0.329123	0.758624	0.59047	0.396472	0.581855	0.104633	0.682685	1.02309	1.14667	0.950815	0.13873	1.69575	1.31572	1.09502	1.36883	0.175438	1.50675	2.12418	2.39043	2.00712	0.261725	0.222214	0.185369	0.820484	0.409356	0.205839	0.561363	0.548855	4.35862	1.02859	0.550784	0.05613	0.355121	0.199025	0.203425	0.086339	0.00395382	0.0396409	0.038902	0.027499
84	0.936969	0.718735	0.583225	0.74631	0.103044	3.06913	2.41111	2.22329	2.56784	0.256442	0.713553	0.63915	0.204831	0.519178	0.158634	0.697217	0.926195	0.697873	0.773762	0.076217	1.4769	1.41641	1.39414	1.42915	0.024725	0.578641	1.16308	0.917109	0.886278	0.169417	0.000278154	0.365395	0.531497	0.299057	0.156896	0.335201	0.634014	2.11657	1.03265	0.592538	0.236332	0.324873	0.137251	0.232819	0.05419	0.0152595	0.01492	0.0131634	0.014448
88	0.854972	0.884448	0.531398	0.756939	0.113091	1.6186	1.87067	1.52626	1.67184	0.102926	0.986669	0.675502	0.290977	0.651049	0.201201	0.81855	0.6737	0.772425	0.754892	0.042724	0.982608	0.937806	2.44962	1.45668	0.496638	0.697981	1.12367	1.58243	1.13469	0.255377	0.212109	0.456588	0.427452	0.365383	0.077097	0.269559	0.628981	2.19942	1.41573	0.733191	0.358254	0.797913	0.665451	0.607206	0.130217	0.0455314	0.086094	0.0229631	0.05153
92	0.461332	0.686506	0.596969	0.581603	0.065455	0.753074	1.29479	1.15056	1.06614	0.161976	0.745478	1.08814	0.389526	0.741047	0.201684	0.642465	1.0755	0.938964	0.885643	0.127818	2.15996	1.53793	1.77539	1.82442	0.181231	1.47471	1.90821	1.25089	1.5446	0.192944	0.613143	0.698429	0.563746	0.625106	0.039337	0.565463	0.80621	2.87551	0.709911	0.074825	1.17587	0.747106	0.774051	0.89901	0.13865	0.281242	0.46455	0.233787	0.326526
prr5 prr7 prr9
Zeitgeber time (h)	THI1 (Relative abundance to UBC21)					THIC (Relative abundance to UBC21)					TH1 (Relative abundance to UBC21)					TH2 (Relative abundance to UBC21)					TPK1 (Relative abundance to UBC21)					TPK2 (Relative abundance to UBC21)					TPC1 (Relative abundance to UBC21)					TPC2 (Relative abundance to UBC21)					NCS1/PLUTO (Relative abundance to UBC21)					CCA1 (Relative abundance to UBC21)
	Replicate 1	Replicate 2	Replicate 3	Mean	SE	Replicate 1	Replicate 2	Replicate 3	Mean	SE	Replicate 1	Replicate 2	Replicate 3	Mean	SE	Replicate 1	Replicate 2	Replicate 3	Mean	SE	Replicate 1	Replicate 2	Replicate 3	Mean	SE	Replicate 1	Replicate 2	Replicate 3	Mean	SE	Replicate 1	Replicate 2	Replicate 3	Mean	SE	Replicate 1	Replicate 2	Replicate 3	Mean	SE	Replicate 1	Replicate 2	Replicate 3	Mean	SE	Replicate 1	Replicate 2	Replicate 3	Mean
24	0.723833	0.970914	0.314325	0.669691	0.191464	0.576399	1.04668	0.39393	0.672338	0.194444	0.786393	0.69225	0.496676	0.658439	0.085326	1.42525	1.39094	1.16026	1.32548	0.083202	1.80109	1.44993	1.63153	1.62752	0.101389	0.596511	0.958976	1.21427	0.923252	0.179224	0.420181	0.517597	0.53278	0.490186	0.035276	0.981511	0.933825	0.507678	0.807671	0.150627	0.124839	0.469732	0.348175	0.314248	0.100997	0.878986	0.592781	0.165084	0.545617
28	0.624796	0.792334	0.507185	0.641438	0.082735	0.307822	0.769904	0.55835	0.545358	0.13355	0.777029	0.780889	0.794629	0.784182	0.005341	1.16019	1.49409	1.1884	1.28089	0.106906	1.23831	0.678394	0.209482	0.708728	0.297384	0.719818	1.4173	1.18629	1.1078	0.205134	0.431204	0.723728	0.396301	0.517078	0.103815	1.52211	1.82811	0.940042	1.43009	0.26046	0.484099	0.707393	0.500808	0.5641	0.071809	0.129024	0.260781	0.328631	0.239479
32	0.279616	0.120991	0.440341	0.280316	0.092189	0.22545	0.094718	0.57886	0.299676	0.144603	0.481425	0.116835	0.769991	0.456084	0.188975	1.44938	0.838454	0.864175	1.05067	0.199494	1.22584	1.16268	0.438447	0.94232	0.252595	0.791995	1.15036	0.736894	0.893084	0.129619	0.353642	0.558755	0.205614	0.37267	0.102386	0.724265	1.06415	2.4526	1.41367	0.528648	0.031561	0.049881	0.263509	0.114983	0.074451	0.559096	0.109673	0.275635	0.314801
36	0.885087	1.45641	0.760091	1.03386	0.214332	1.00617	0.471914	0.214446	0.564177	0.23316	0.511205	1.20667	0.412566	0.710147	0.249889	1.79921	1.96738	1.00145	1.58935	0.297931	1.89144	1.07252	0.657693	1.20722	0.362464	1.42891	1.23009	0.588439	1.08248	0.2536	0.828069	0.598163	0.277878	0.568037	0.159539	1.92175	1.51958	0.657481	1.36627	0.372927	0.546814	0.193477	0.494276	0.411523	0.110073	0.550506	0.381894	0.156103	0.362834
40	0.8131	0.7007	0.554331	0.689377	0.074914	1.25003	0.994137	0.357846	0.867339	0.265241	0.619177	0.567295	0.619305	0.601926	0.017316	1.14508	1.37458	0.837855	1.11917	0.15548	0.864856	1.06953	0.18597	0.706784	0.267026	1.05763	1.44752	1.82056	1.4419	0.220256	0.587352	0.663907	0.30297	0.518076	0.1098	1.65512	1.55514	0.71124	1.30717	0.299358	0.343439	0.264042	0.423913	0.343798	0.046151	0.582128	0.051227	0.242136	0.29183
44	1.07343	0.693773	0.592228	0.786477	0.146441	0.932303	0.767817	0.784654	0.828258	0.052249	1.07866	0.482289	0.84534	0.802096	0.173509	1.69045	1.25055	1.16065	1.36722	0.163688	1.18215	0.900884	1.04214	1.04172	0.081195	0.535572	0.681778	1.7724	0.996585	0.390199	0.477226	0.655286	0.440222	0.524245	0.066386	1.66126	0.830121	1.11499	1.20213	0.243853	0.586458	0.132862	0.191346	0.303555	0.142455	0.309673	0.363588	0.16022	0.277827
48	0.907094	0.144596	0.617856	0.556515	0.222241	0.505813	0.074143	0.693495	0.424484	0.183358	0.699166	0.391469	0.662799	0.584478	0.097074	1.74716	1.16548	1.13863	1.35042	0.198518	1.369	1.2638	0.758191	1.13033	0.188532	1.28923	0.691575	1.25778	1.07953	0.194189	0.264507	0.685747	1.29646	0.748906	0.29957	4.56033	1.28001	1.39432	2.41155	1.07489	0.364539	0.451574	0.524764	0.446959	0.04631	0.492335	0.76604	0.735757	0.664711
52	0.678084	1.03887	0.363259	0.693406	0.195184	1.19889	0.912211	0.966562	1.02589	0.087912	0.646805	1.04143	0.345511	0.677914	0.201495	1.58329	1.50033	1.49368	1.52576	0.028825	1.03911	1.48313	0.417651	0.979964	0.308996	1.25091	1.05033	0.604251	0.968499	0.191107	0.579809	0.603353	0.547187	0.576783	0.016284	2.08252	1.34666	0.465888	1.29835	0.467305	0.967199	0.089551	0.423638	0.493463	0.255749	0.444787	0.342782	0.178024	0.321864
56	1.59405	1.12591	0.733578	1.15118	0.248719	1.11032	1.24416	0.404654	0.919713	0.260411	1.08324	1.30725	0.746413	1.04563	0.162988	1.49364	1.53255	1.5117	1.51263	0.011241	1.63612	1.36434	0.504697	1.16839	0.340992	0.638841	1.09649	0.723709	0.819682	0.140558	0.635733	0.400064	0.491706	0.509168	0.06859	2.03895	0.966142	0.797323	1.26747	0.388807	0.533772	0.361499	0.439312	0.444861	0.049808	1.37861	1.19762	1.01504	1.19709
60	0.575888	0.493646	0.459264	0.509599	0.034599	0.692901	1.10354	0.455486	0.750644	0.189293	1.16171	0.507868	0.42517	0.698248	0.232956	1.30663	1.29909	1.18557	1.26377	0.039157	1.51632	1.03732	0.168868	0.907502	0.394354	1.17679	1.38474	0.180633	0.914053	0.37159	0.346435	0.413601	0.280157	0.346731	0.038522	1.30389	1.15838	0.145635	0.869302	0.364263	0.71713	0.074685	0.399664	0.397159	0.185462	0.445517	0.89774	0.277001	0.540086
64	0.479202	1.50408	0.281035	0.754771	0.378995	1.40057	2.56383	0.324352	1.42958	0.646644	0.636342	1.08761	0.754545	0.826167	0.135103	1.10938	1.4352	0.546684	1.03042	0.259512	1.08623	0.459999	0.277086	0.607773	0.244988	0.937811	0.394639	0.324909	0.552453	0.193728	0.550039	0.486114	0.188161	0.408105	0.111509	1.88187	1.32243	0.182657	1.12899	0.499966	0.565163	0.166414	0.55227	0.427949	0.13082	0.809519	0.636011	0.299077	0.581536
68	1.64016	1.9108	1.30802	1.61966	0.174309	2.60498	3.17266	1.44262	2.40675	0.509161	1.07998	1.0484	0.634632	0.921002	0.143475	1.1788	1.52767	1.35998	1.35548	0.100737	1.852	1.46552	1.36656	1.56136	0.148102	1.04398	1.20211	0.735317	0.993801	0.137067	0.189342	0.460457	0.322464	0.324088	0.078268	0.761214	1.43962	1.24399	1.14828	0.201601	0.556785	0.259646	0.350945	0.389126	0.087875	0.809519	1.07359	0.405695	0.762933
72	1.60001	1.59912	1.22272	1.47395	0.125616	0.765514	1.68245	0.418608	0.955525	0.377008	1.0673	1.26347	0.70328	1.01135	0.164115	1.35583	1.45737	1.34437	1.38586	0.035907	1.57937	1.81663	2.41923	1.93841	0.249974	1.08186	1.03452	0.900189	1.00553	0.054412	0.572685	0.697877	0.499814	0.590125	0.057837	1.52516	2.66662	2.45	2.21393	0.350015	0.154134	0.504747	0.517043	0.391975	0.118973	0.99161	1.15114	0.75969	0.967481
76	0.392625	0.674239	0.753945	0.606936	0.109598	0.912856	0.305318	0.971251	0.729808	0.212914	0.8392	0.873687	0.7882	0.833696	0.024831	1.47469	1.10737	1.136	1.23935	0.117957	1.34653	1.27007	0.797827	1.13814	0.171584	1.39492	1.2728	0.587945	1.08522	0.251126	0.354107	0.731668	1.26757	0.784448	0.265011	1.52407	1.99626	0.396821	1.30572	0.474452	0.39044	0.345202	0.322679	0.352773	0.019924	1.00082	1.09064	0.563223	0.884894
80	1.03071	1.03529	0.544773	0.870257	0.162747	0.515503	1.27107	0.622328	0.802967	0.236074	0.923335	1.17602	0.788047	0.962468	0.113695	1.56846	1.70179	1.08113	1.45046	0.188632	1.16304	1.51692	1.0152	1.23172	0.148849	1.26149	1.17851	1.0245	1.15484	0.069431	0.591333	0.65312	0.325854	0.523436	0.100388	1.50243	1.50577	0.878466	1.14101	0.484268	0.165664	0.396055	0.280454	0.280724	0.066508	0.865836	0.940404	0.467666	0.757969
84	1.16396	0.828394	0.707726	0.900029	0.136488	3.64518	3.57644	1.6676	2.96307	0.648042	1.09436	1.06544	1.4423	1.2007	0.121088	1.389	1.29287	1.93441	1.53876	0.19976	1.30402	1.77838	0.297199	1.12654	0.436693	1.01843	0.461299	0.362379	0.614037	0.204204	0.482325	0.512102	0.162443	0.385624	0.111921	1.76076	1.47572	0.186564	1.63213	0.158968	0.254174	0.674872	0.403425	0.444157	0.123141	0.263826	0.21974	0.257377	0.246981
88	0.678819	0.867633	0.231351	0.592601	0.18867	1.04686	2.12479	1.65353	1.6084	0.311991	0.703519	0.913093	0.238086	0.618233	0.199469	1.33276	1.5757	1.58226	1.49691	0.082097	1.44448	1.3622	1.10288	1.30319	0.10293	0.800181	1.00878	1.32485	1.04461	0.152514	0.394533	0.697425	0.507134	0.533031	0.088391	1.47947	1.46694	1.94998	1.44151	0.37512	0.463898	0.33913	0.374879	0.392636	0.037096	1.12762	1.00508	0.95315	1.02862
92	1.73417	1.68925	0.799152	1.40752	0.304461	1.28228	2.83698	1.27996	1.79974	0.518621	0.880065	1.00437	0.608047	0.830826	0.117026	1.43059	1.22477	0.880066	1.17847	0.160599	0.720005	1.76817	1.24477	1.24432	0.30258	0.564893	1.51294	0.825021	0.967617	0.282812	0.439719	0.658503	0.371212	0.489811	0.086633	1.54991	2.03022	0.744404	1.79007	0.179363	0.445428	0.326025	0.518135	0.429863	0.056001	1.45855	1.70403	1.09045	1.09045
[truncated: 24 more columns]

## Sheet: Fig. 6
GENE EXPRESSION EXPERIMENT DATA																											GENE EXPRESSION MODEL DATA (Biodare2 FFT-NLLS cosine fit)
LD																											LD						LL
Time (h)	Col-0															prr5 prr7 prr9											Time (h)	Col-0			prr5 prr7 prr9		Zeitgeber time (h)	Col-0
	THIC-IR (Relative abundance to UBC21)					THIC-IS (Relative abundance to UBC21)					LUC-IS (Relative abundance to UBC21)					THIC-IR (Relative abundance to UBC21)					THIC-IS (Relative abundance to UBC21)							THIC-IR	THIC-IS	LUC-IS	THIC-IS			THIC-IR
	Replicate 1	Replicate 2	Replicate 3	Mean	SE	Replicate 1	Replicate 2	Replicate 3	Mean	SE	Replicate 1	Replicate 2	Replicate 3	Mean	SE	Replicate 1	Replicate 2	Replicate 3	Mean	SE	Replicate 1	Replicate 2	Replicate 3	Mean	SE		0	1.4705	2.1187	4.7598	3.1714		24	2.494
0	2.02038	0.760271	1.12756	1.84947	0.564398	0.492837	2.74306	1.20779	1.97621	0.693729	0.411	1.066	1.165	0.881	0.236567	1.42301	0.571052	1.09195	0.965215	0.186111	3.28059	2.68607	2.32207	2.03177	0.280518		0.5	1.3956	2.0395	5.1734	3.3511		24.5	2.2666
4	0.827787	1.29298	1.21806	1.17685	0.216319	2.42308	2.34444	3.35588	2.73937	1.48798	10.007	6.57	5.606	7.395	1.33574	1.08387	3.99754	0.847692	1.05132	0.182323	2.24977	3.05119	3.61575	2.56269	0.395682		1	1.3338	2.0156	5.5567	3.5304		25	2.065
8	2.18485	0.910467	2.80525	2.52518	0.21133	5.90022	5.76612	7.53448	6.33796	1.41074	1.696	3.788	1.533	2.339	0.726114	1.3036	0.603735	3.15027	1.9349	0.355103	7.07444	2.15952	5.06562	6.28642	1.04752		1.5	1.2861	2.0594	5.9038	3.7061		25.5	1.894
12	1.30587	2.15798	2.47753	4.85488	0.427015	2.55853	3.69792	3.66351	3.79456	0.313159	0.63	0.863	1.064	0.852	0.125507	0.940506	1.43755	1.49139	1.5023	0.255366	3.13743	1.55342		3.05334	0.087506		2	1.2534	2.179	6.2091	3.8749		26	1.7581
16	2.47268	3.10539	5.72499	5.46907	0.746129	3.17556	1.04144	2.67956	5.32244	1.82134	0.817	0.693	1.029	0.846	0.098016	1.33711	1.29488	0.672677	1.24233	0.294565	1.42903	1.32696	1.08889	2.38629	0.286586		2.5	1.2363	2.3775	2.4681	4.034		26.5	1.6577
20	1.47955	2.33249	1.72313	3.57605	0.481563	1.23307	3.75357	3.28193	4.95048	1.5293	0.286	0.581	0.265	0.377	0.102061	0.186528	2.6873	1.20462	1.9104	0.23094	3.05767	0.343344	2.49478	3.97368	0.874806		3	1.235	2.6522	6.6765	4.1803		27	1.5728
24	2.02199	0.991972	1.21852	2.14363	0.477794	0.940559	1.80512	4.36949	2.70942	0.816201	0.511	0.58	0.74	0.61	0.067657	0.836571	0.623446	1.23123	1.12238	0.181526	1.84653	3.53203	6.03989	2.66364	0.622252		3.5	1.2496	2.9952	6.8312	4.3114		27.5	1.5728
28	1.90504	0.429947	1.62966	1.27332	0.262804	2.42887	2.87977	2.64509	3.68311	0.827986	4.554	5.443	2.599	4.199	0.840115	0.482766	0.907981	2.84775	0.95532	0.268713	5.17405	4.38188	7.3378	3.38129	0.249905		4	1.2799	3.3933	6.9297	4.4249		28	1.59
32	0.828673	2.80132	3.41193	3.83282	0.813067	4.56688	5.41783	6.34785	5.31218	0.473705	0.483	0.95	0.938	0.79	0.153852	0.781949	2.75119	5.13528	0.728609	0.235938	3.91929	4.25801	3.04116	2.49358	0.403385		4.5	1.3252	3.8292	6.9705	4.5188		28.5	1.6467
36	2.61717	1.63073	5.69852	6.13616	1.18721	5.27241	1.98664	2.84981	4.40062	1.08861	0.85	2.22	1.72	1.597	0.400309	0.865486	1.24377	2.24219	1.04485	0.151888	4.14253	3.6796	4.61392	2.82903	0.514396		5	1.3848	4.282	6.953	4.5913		29	1.7418
40	3.01887	2.24264	2.04344	5.22229	0.745081	3.40696	1.29587	3.40801	6.10183	1.34924	0.667	0.998	0.473	0.713	0.153303	2.02671	0.833661	1.3175	1.44046	0.272604	4.49057	2.77316	3.86202	2.83543	0.946967		5.5	1.4577	4.729	6.8774	4.6412		29.5	1.8737
44	1.81372	2.58511	3.64952	3.55657	0.549147	2.0403	1.61442	3.11619	4.93972	1.58871	0.371	0.323	0.377	0.357	0.017317	1.86942	1.3944	1.86789	1.63463	0.339588	1.83914	2.39131	2.86464	3.46642	0.070976		6	1.5426	5.1567	6.745	4.6676		30	2.0397
48	1.50549	1.48204	1.38443	2.43014	0.480211	1.53048	0.753404	1.01585	2.58236	0.925907	1.792	2.107	1.793	1.897	0.10482	0.656693	0.823114	2.58911	1.7896	0.149949	3.28655	4.73305	3.60977	2.96886	0.145426		6.5	1.638	5.513	6.5577	4.67		30.5	2.2368
52	1.71558	0.375735	0.98091	1.73348	0.394218	1.63881	6.69437	3.70287	7.88562	1.70795	11.048	8.382	22.873	14.101	4.45296	3.32501	2.05597	0.873643	1.71285	0.335048	4.07927	3.68146	4.60938	3.80057	0.25917		7	1.7423	5.8079	6.3185	4.6484		31	2.4611
56	1.21815	0.90564	2.45951	4.18469	0.786477	6.5231	4.60294	8.48938	4.90175	0.690615	8.775	12.577	9.038	10.13	1.22582	0.643938	0.472606	1.80384	1.39661	0.241936	7.39739	4.12758	6.41617	4.49367	0.9722		7.5	1.8537	6.1238	6.0312	4.6031		31.5	2.7084
60	3.39732	4.60884	3.3018	6.92164	1.193	9.4491	2.93498	1.8583	8.31852	1.50317	8.821	7.354	12.648	9.608	1.5781	1.46147	1.68398	1.12603	1.14182	0.190689	4.0057	0.609579	1.01944	2.60977	0.06613		8	1.9702	6.1277	5.7002	4.535		32	2.9741
64	2.82786	2.05599	3.10728	4.76015	1.18115	4.33707	3.03128	3.94984	4.04585	0.58185	2.016	2.876	1.538	2.143	0.391283	2.87344	1.4268	1.01461	1.40686	0.243305	1.80928	1.29364	2.97325	3.19398	0.527745		8.5	2.0899	6.1277	5.3307	4.4453		32.5	3.2531
68	0.961874	6.08955	1.13294	3.49272	1.09262	2.8414	4.59418	3.84246	3.63343	1.03752	0.967	0.707	1.113	0.929	0.118695	1.09398	0.981861	0.798214	1.0904	0.510708	1.33039	4.12927	1.34517	4.13327	1.95494		9	2.2106	6.0273	4.9285	4.3356		33	3.5401
LL																											9.5	2.3303	5.8285	4.4998	4.2079		33.5	3.8296
Zeitgeber time (h)	Col-0															prr5 prr7 prr9											10	2.4468	5.5431	4.0514	4.0643		34	4.1162
	THIC-IR (Relative abundance to UBC21)					THIC-IS (Relative abundance to UBC21)					LUC-IS (Relative abundance to UBC21)					THIC-IR (Relative abundance to UBC21)					THIC-IS (Relative abundance to UBC21)						10.5	2.5582	5.1874	3.5903	3.9076		34.5	4.3944
	Replicate 1	Replicate 2	Replicate 3	Mean	SE	Replicate 1	Replicate 2	Replicate 3	Mean	SE	Replicate 1	Replicate 2	Replicate 3	Mean	SE	Replicate 1	Replicate 2	Replicate 3	Mean	SE	Replicate 1	Replicate 2	Replicate 3	Mean	SE		11	2.6625	4.7813	3.1235	3.7405		35	4.6589
24	1.39402	2.97165	1.18273	1.30274	0.374159	0.875196	1.79555	3.25788	1.48123	0.663814	0.938463	1.08967	1.39981	1.143	0.135788	0.751692	0.807934	1.33602	1.02867	0.247966	1.50976	2.11474	2.47082	2.76291	0.279356		11.5	2.7579	4.3471	2.6587	3.566		35.5	4.9048
28	1.52743	0.782013	1.2211	1.11294	0.144209	1.55416	0.967929	5.69601	2.7078	0.324835	33.7654	53.1036	58.741	48.537	7.56281	1.27379	1.1903	0.689873	1.97637	1.01288	3.13986	2.74298	1.80523	2.97224	0.396293		12	2.8428	3.9079	2.2027	3.3871		36	5.1274
32	2.92949	2.4297	2.21635	1.96686	0.557731	6.0757	8.90199	4.0362	6.40027	0.568424	21.3898	15.1847	39.5081	25.361	7.29692	1.27026	2.05044	2.48399	1.68587	0.759561	4.19198	7.37716	7.29012	4.76653	1.42667		12.5	2.9157	3.4846	1.763	3.2072		36.5	5.3224
36	5.68375	4.61866	4.26224	1.98046	0.34968	3.47413	3.53452	3.43114	3.30665	0.374192	1.2431	1.77119	0.78558	1.267	0.284764	1.31511	1.18437	2.00743	1.28982	0.175345	3.07477	2.8922	3.19305	2.34543	0.64667		13	2.9753	3.102	1.3462	3.0294		37	5.4861
40	6.87856	5.18875	4.3399	3.76769	0.995547	3.77624	3.23918	8.9519	2.29885	0.644805	1.99607	2.10678	0.907563	1.67	0.382625	0.992408	0.905276	1.82931	1.10155	0.214785	2.9594	2.09238	2.1071	1.28163	0.100774		13.5	3.0206	2.7724	0.9589	2.8569		37.5	5.615
44	4.53304	3.00358	3.19151	1.84506	0.253657	2.63802	4.37303	7.84041	2.75619	0.773637	3.27096	1.54024	15.7866	6.866	4.48823	1.48398	1.96991	2.27731	1.35948	0.72605	3.12809	3.06997	5.72297	1.96527	0.82708		14	3.0509	2.5098	0.6072	2.6928		38	5.708
48	1.69793	3.09851	1.63444	1.41083	0.312502	1.38608	2.54335	4.19882	2.37172	1.02959	5.54401	2.86114	1.61423	3.34	1.1594	1.47328	0.866263	1.02761	1.41283	0.727885	3.27832	3.29343	1.41916	3.80615	1.21826		14.5	3.0655	2.3214	0.2966	2.54		38.5	5.762
52	1.14272	1.77954	0.897709	1.32155	0.452834	3.25905	2.50886	5.28144	2.65124	0.130203	1.68848	0.900085	1.84179	1.477	0.291727	0.780718	0.602444	1.4828	2.88947	1.2586	3.81792	2.95232	3.37362	5.63124	0.883392		15	3.0642	2.2092	0.0318	2.4013		39	5.7763
56	5.05175	4.15549	2.29121	2.34731	0.779508	5.80646	5.765	6.73703	5.44418	0.51429	8.82867	1.85325	1.8327	4.172	2.32857	0.489417	0.495941	1.20047	1.45048	0.41064	2.51921	1.78243	3.17909	3.73949	0.362596		15.5	3.0471	2.1694	-0.1827	2.2791		39.5	5.7508
60	4.83092	8.50654	5.07103	3.31547	1.22508	2.24218	5.23264	5.72703	3.36962	0.983485	3.5949	1.02857	1.48291	2.035	0.790676	1.29242	0.768614	1.07351	2.82903	0.514396	3.85652	2.3602	2.27038	4.14535	0.269718		16	3.0144	2.1936	-0.344	2.1756		40	5.6895
64	6.66406	4.8276	5.01129	2.43498	0.297552	5.18456	4.36267	8.75826	2.70361	0.70387	2.5877	2.81861	1.5608	2.322	0.386575	1.117	1.22209	1.98228	1.39262	0.346447	2.16889	1.63344	4.70397	3.70858	0.501674		16.5	2.9667	2.269	-0.4494	2.0926		40.5	5.5828
68	4.37731	3.77825	2.51416	2.68278	0.532195	3.51913	3.18862	8.1114	2.25697	0.446854	0.822665	1.06389	1.09796	0.995	0.086646	1.06251	1.60371	2.23766	1.71057	0.158085	3.33157	3.49547	3.57223	2.36503	0.296327		17	2.9049	2.3798	-0.4972	2.0317		41	5.4436
72	2.75477	3.05062	1.48502	1.45732	0.037068	1.45	1.87959	4.41749	1.09991	0.228225	6.08151	2.39635	6.50932	4.996	1.30554	1.49684	1.87965	1.99231	1.35631	0.618271	3.23552	2.73496	2.9361	3.87645	0.438341		17.5	2.83	2.5083	-0.4867	1.994		41.5	5.2708
76	1.99911	2.24355	0.957773	1.02408	0.387382	6.05783	6.30039	11.2986	4.01202	1.46758	1.05925	2.54618	1.4202	1.675	0.447778	1.62228	1.18314	2.33313	2.08487	0.707796	3.65921	4.30313	3.43937	4.12337	0.268776		18	2.7433	2.6365	-0.418	1.98		42	5.0677
80	5.46838	4.33009	2.75561	1.52777	0.474526	5.98377	5.10424	11.9886	6.53847	1.12194	2.90726	4.77665	4.3786	4.021	0.568522	0.957889	1.79272	1.43923	0.973462	0.418126	3.38799	3.66135	6.43165	5.98038	0.968736		18.5	2.6464	2.747	-0.2923	1.9901		42.5	4.8381
84	7.26833	8.79269	4.70389	3.76932	0.420667	6.49139	7.16453	11.2996	4.74746	2.37128	0.43717	0.506586	0.759798	0.568	0.098043	0.878402	1.03469	1.51237	1.42383	0.162163	2.48714	2.71399	2.62817	1.87824	1.07029		19	2.5408	2.8263	-0.1115	2.0241		43	4.5865
88	3.20357	7.07732	3.99955	2.66371	0.314383	3.45378	5.20949	3.47427	3.77273	0.38721	1.04415	1.80599	3.93954	2.263	0.866529	0.934467	1.74417	1.54195	1.77162	0.563613	3.72431	3.71913	2.13849	2.02539	0.496756		19.5	2.4284	2.8621	0.1216	2.0814		43.5	4.3176
92	3.60725	5.32533	1.54559	2.72812	1.68144	1.99275	3.35357	5.55398	3.75934	0.507687	0.559448	1.69447	2.40075	1.552	0.536321	0.614445	0.545715	2.11105	0.958018	0.086208	2.48732	1.88484	8.02765	2.26828	0.930506		20	2.3113	2.848	0.4033	2.1609		44	4.0365
																											20.5	2.1913	2.7823	0.7294	2.2612		44.5	3.7486
																											21	2.0706	2.6681	1.0945	2.3805		45	3.4692
																											21.5	1.9513	2.5137	1.4931	2.5168		45.5	3.1739
																											22	1.8355	2.3316	1.919	2.6675		46	2.8982
																											22.5	1.7251	2.1377	2.3654	2.83		46.5	2.6371
																											23	1.6221	1.9502	2.8254	3.0014		47	2.3958
																											23.5	1.5282	1.788	3.2918	3.1785		47.5	2.1787
																											24	1.4452	1.6697	3.7573	3.3583		48	1.99
																											24.5	1.3743	1.6116	4.2147	3.5376		48.5	1.8332
																											25	1.3169	1.627	4.6568	3.713		49	1.7114
																											25.5	1.274	1.7247	5.0767	3.8815		49.5	1.6268
																											26	1.2462	1.9083	5.4678	4.0401		50	1.5811
																											26.5	1.2342	2.1759	5.8241	4.1859		50.5	1.5752
																											27	1.238	2.52	6.1399	4.3163		51	1.609
																											27.5	1.2576	2.9277	6.4104	4.4291		51.5	1.682
																											28	1.2927	3.3817	6.6313	4.5221		52	1.7929
																											28.5	1.3427	3.8611	6.7991	4.5937		52.5	1.9394
																											29	1.4067	4.3427	6.9113	4.6427		53	2.1189
																											29.5	1.4836	4.8028	6.9661	4.6681		53.5	2.3279
																											30	1.572	5.2181	6.9626	4.6696		54	2.5624
																											30.5	1.6705	5.5679	6.9008	4.647		54.5	2.8181
																											31	1.7773	5.8349	6.7819	4.6008		55	3.09
																											31.5	1.8905	6.0064	6.6075	4.5319		55.5	3.373
																											32	2.0083	6.0754	6.3805	4.4413		56	3.6617
																											32.5	2.1285	6.0408	6.1043	4.3308		56.5	3.9506
																											33	2.2491	5.9071	5.7834	4.2024		57	4.2344
																											33.5	2.368	5.6846	5.4226	4.0583		57.5	4.5075
																											34	2.4831	5.3885	5.0277	3.9011		58	4.7648
																											34.5	2.5924	5.0376	4.6048	3.7336		58.5	5.0014
																											35	2.6941	4.6531	4.1605	3.5589		59	5.2129
																											35.5	2.7863	4.2573	3.7017	3.3799		59.5	5.3951
																											36	2.867	3.8721	3.2357	3.2		60	5.5448
																											36.5	2.9363	3.5173	2.7697	3.0224		60.5	5.6589
																											37	2.9914	3.2096	2.311	2.8502		61	5.7354
																											37.5	3.032	2.9613	1.8667	2.6865		61.5	5.7728
																											38	3.0573	2.7798	1.4437	2.5342		62	5.7704
																											38.5	3.0668	2.6672	1.0488	2.3961		62.5	5.7283
																											39	3.0604	2.6202	0.6881	2.2745		63	5.6472
																											39.5	3.0383	2.6308	0.3671	2.1718		63.5	5.5286
																											40	3.0007	2.6865	0.091	2.0897		64	5.3749
																											40.5	2.9485	2.772	-0.136	2.0298		64.5	5.1889
																											41	2.8823	2.8701	-0.3103	1.9929		65	4.9742
																											41.5	2.8035	2.9633	-0.4293	1.9799		65.5	4.7349
																											42	2.7133	3.035	-0.491	1.991		66	4.4754
																											42.5	2.6134	3.071	-0.4945	2.0259		66.5	4.2008
																											43	2.5055	3.0605	-0.4398	2.0841		67	3.9161
																											43.5	2.3914	2.9973	-0.3276	2.1645		67.5	3.6269
																											44	2.2731	2.8799	-0.1597	2.2656		68	3.3386
																											44.5	2.1527	2.7123	0.061	2.3857		68.5	3.0566
																											45	2.0322	2.503	0.3315	2.5226		69	2.7864
																											45.5	1.9138	2.2654	0.6473	2.6738		69.5	2.5331
																											46	1.7995	2.0158	1.0036	2.8367		70	2.3014
																											46.5	1.6912	1.7734	1.3948	3.0084		70.5	2.0958
																											47	1.591	1.5579	1.8146	3.1857		71	1.92
																											47.5	1.5004	1.3887	2.2567	3.3655		71.5	1.7776
																											48	1.4211	1.2833	2.7141	3.5447		72	1.6712
																											48.5	1.3544	1.2559	3.1796	3.7199		72.5	1.6028
																											49	1.3016	1.3161	3.646	3.888		73	1.5738
																											49.5	1.2634	1.4687	4.106	4.0462		73.5	1.5845
																											50	1.2407	1.7125	4.5524	4.1914		74	1.635
																											50.5	1.2337	2.0407	4.9783	4.3212		74.5	1.7241
																											51	1.2426	2.4411	5.3769	4.4332		75	1.8502
																											51.5	1.2672	2.8967	5.7421	4.5254		75.5	2.011
																											52	1.307	3.3866	6.0681	4.5961		76	2.2033
																											52.5	1.3617	3.8879	6.3498	4.6442		76.5	2.4235
																											53	1.43	4.3762	6.583	4.6687		77	2.6675
																											53.5	1.5107	4.828	6.7638	4.6691		77.5	2.9306
																											54	1.6025	5.2216	6.8896	4.6456		78	3.2078
																											54.5	1.7038	5.5388	6.9582	4.5985		78.5	3.4938
																											55	1.8129	5.766	6.9687	4.5286		79	3.7833
																											55.5	1.9278	5.8947	6.9209	4.4373		79.5	4.0707
																											56	2.0466	5.9225	6.8156	4.326		80	4.3507
																											56.5	2.1672	5.8528	6.6543	4.1969		80.5	4.6177
																											57	2.2874	5.6944	6.4396	4.0522		81	4.8666
																											57.5	2.4053	5.4612	6.1749	3.8946		81.5	5.0935
																											58	2.5188	5.1707	5.8642	3.7268		82	5.2932
																											58.5	2.6259	4.8433	5.5125	3.5518		82.5	5.4621
																											59	2.7247	4.5002	5.1253	3.3727		83	5.5972
																											59.5	2.8136	4.1625	4.7085	3.1929		83.5	5.6957
																											60	2.891	3.8496	4.2687	3.0154		84	5.756
																											60.5	2.9555	3.5775	3.8128	2.8434		84.5	5.7767
																											61	3.006	3.3584	3.3478	2.6801		85	5.7576
																											61.5	3.0418	3.1996	2.8811	2.5284		85.5	5.6989
																											62	3.062	3.0656	2.42	2.3909		86	5.6018
																											62.5	3.0665	3.0656	1.9716	2.2701		86.5	5.4682
																											63	3.055	3.0792	1.5429	2.1681		87	5.3005
																											63.5	3.02796	3.1318	1.1407	2.0869		87.5	5.102
																											64	2.9856	3.1318	0.7712	2.0278		88	4.8765
																											64.5	2.9287	3.2914	0.4402	1.992		88.5	2.6281
																											65	2.8584	3.364	0.1529	1.992		89	4.3616
																											65.5	2.7758	3.4098	-0.0862	1.992		89.5	4.0821
																											66	2.6824	3.364	-0.2735	2.0278		90	3.7949
																											66.5	2.5797	3.4098	-0.4059	2.0869		90.5	3.5054
																											67	2.4695	3.2643	-0.4815	2.1681		91	3.2191
																											67.5	2.3539	3.1021	-0.499	2.2701		91.5	2.9414
																											68	2.2347	2.8855	-0.4582	2.3909		92	2.6777
